# Supplementary material for: Facial Appearance and Psychosocial Features in Orthognathic Surgery: A FACE-Q- and 3D Facial Image-Based Comparative Study of Patient-, Clinician-, and Lay-Observer-Reported Outcomes
Source: J Clin Med. 2019 Jun 25;8(6):909. doi: 10.3390/jcm8060909 (PMC6616869; doi:10.3390/jcm8060909)
Supplement: Supplementary file 1 [file jcm-08-00909-s001.zip]

Archive with 3 entries (2 files):
- Tables S1 to S8.docx
- __MACOSX/
- __MACOSX/._Tables S1 to S8.docx
